# Supplementary material for: Use of Humanised Rat Basophilic Leukaemia Cell Line RS-ATL8 for the Assessment of Allergenicity of Schistosoma mansoni Proteins
Source: PLoS Negl Trop Dis. 2014 Sep 25;8(9):e3124. doi: 10.1371/journal.pntd.0003124 (PMC4177753; doi:10.1371/journal.pntd.0003124)
Supplement: Table S2 — Characterisation of Par j 2 –specific serum pool by ISAC 103. (XLS) [file pntd.0003124.s006.xls]

## Sheet: Worksheet
	ISAC 103 - IgE	ISAC 103 - IgG4	ISAC 103 - IgG
	21 Mag 2012	21 Mag 2012	21 Mag 2012
Serum pool	66320	66320	66320
Note	#ISAC_Chipcode 1I45724_4# #Serum# 61066 61257 63100 63274 63497 64296 64319 64463 64474 #Aliquots# 11,1% #Volume# 9 ml	#ISAC_Chipcode 1I45726_4# #Serum# 61066 61257 63100 63274 63497 64296 64319 64463 64474 #Aliquots# 11,1% #Volume# 9 ml	#ISAC_Chipcode 1I45725_4# #Serum# 61066 61257 63100 63274 63497 64296 64319 64463 64474 #Aliquots# 11,1% #Volume# 9 ml
Act d 1		8.39	83.7
Act d 11
Act d 2		4.17	41.6
Act d 5		0.89	8.95
Aln g 1.0101			1.91
Alt a 1.0101	1.13	0.04	2.23
Alt a 6.0101			9.3
Amb a 1
Ana c 2		1.28	19.31
Ana o 2.0101		0.03	4.1
Ani s 1.0101			3.72
Ani s 3.0101			31.71
Api g 1.0101
Api m 1			6.04
Api m 4
Ara h 1			2.8
Ara h 2		0.09	0.8
Ara h 3			4.66
Ara h 8.0101			7.52
Art v 1	2.05	0.06	2.81
Art v 3	1.31	1.35	41.88
Asp f 1.0101			12.18
Asp f 2.0101
Asp f 3.0101			3.95
Asp f 4.0101			2.02
Asp f 6.0101			1.73
Ber e 1.0101
Bet v 1.0101		0.02	8.11
Bet v 2.0101			10.14
Bet v 4.0101		0.02
Bla g 1.0101			38.95
Bla g 2.0101			15.95
Bla g 4.0101			20.8
Bla g 5.0101			3.97
Bla g 7			1.44
Bos d 4		14.62	126.92
Bos d 5		10.27	101.28
Bos d 6		8.69	108.43
Bos d 8		6.26	90.86
Bos d LF		1.55	44.58
Can f 1.0101		0.14	4.01
Can f 2.0101		0.02
Can f 3		2.28	21.85
Cla h 8
Cor a 1.0101			2.59
Cor a 1.0401		0.09	4.11
Cor a 8.0101	0.67	3.85	89.85
Cor a 9		0.7	10.83
Cry j 1	0.8	0.02	8.01
Cup a 1	5.89	0.22	15.66
Cyn d 1	4.24	0.28	24.36
Cyp c 1.01		0.17	10.85
Dau c 1.0101			3.28
Der f 1	1.26	0.07	6.79
Der f 2.0101	1.55	0.25	4.23
Der p 1	1.63	0.05	2.55
Der p 10.0101			12.57
Der p 2	2.39	0.48	9.41
Equ c 3			9.66
Eur m 2.0101	1.55	0.41	4.8
Fel d 1.0101		2.12	21.62
Fel d 2		1.62	16.84
Fel d 4.0101
Gad c 1.0101			1.52
Gal d 1		13.28	121.67
Gal d 2		8.39	77.46
Gal d 3		0.42	7.56
Gal d 5		0.13	2.3
Gly m 4.0101			10.94
Gly m 5			3.69
Gly m 6			6.82
Hev b 1.0101			12.8
Hev b 3.0101			7.62
Hev b 5.0101			2.2
Hev b 6.02			8.44
Hev b 8.0204			3.27
Mal d 1.0108		0.28	4.38
Mer a 1.0101			9.47
Mus m 1			1.47
Ole e 1	1.13	0.09	5.57
Ole e 2			1.69
Par j 2.0101	55.59	2.11	100.17
Pen a 1.0101			3.75
Pen i 1			3.6
Pen m 1			2.01
Phl p 1.0101	10.65	0.35	25.67
Phl p 11.0101			1.8
Phl p 12.0101			5.08
Phl p 2.0101
Phl p 4			16.63
Phl p 5.0101			48.38
Phl p 6.0101
Phl p 7.0101
Pla a 1.0101			4.59
Pla a 2			28.17
Pru p 1.0101		0.22	5.48
Pru p 3	4.48	11.54	127.57
Sal k 1		0.21	25.96
Ses i 1		0.02	46.82
Tri a 18			4.53
Tri a Gliadin
Tri a 19		2.5	48.62
Tri a 30		1.2	31.59
