# Supplementary material for: Use of Humanised Rat Basophilic Leukaemia Cell Line RS-ATL8 for the Assessment of Allergenicity of Schistosoma mansoni Proteins
Source: PLoS Negl Trop Dis. 2014 Sep 25;8(9):e3124. doi: 10.1371/journal.pntd.0003124 (PMC4177753; doi:10.1371/journal.pntd.0003124)
Supplement: Table S3 — Details of genes used in this work. Most proteins have a His-Tag and a terminal Valine added at the C-term. Proteins with a predicted or known classical signal peptide (SS for signal sequence) had the signal removed during cloning. (XLS) [file pntd.0003124.s007.xls]

## Sheet: Sheet1
Code	Name	Smp (SchistoDB)	FOR	REV	His(6)Val tag	SS removed	Expected MW	Acc.Nr	Sequence
DA30	14.3.3	Smp_009760	GACCGCGATCGCCATGACTACGTCGTGGGTTTTACA	GTGAGTTTAAACGTGGTGGTGGTGGTGGTGGTCATTTTCAACATCCCCCT	yes	no	29.3	AAC46983	MTTSWVLQSKDLSNTDLVHIAKLAEQAERYDDMAAAMKRYTEASGNLGNEERNLLSVAYKNVVGARRSAW
									RVIHGSEMKAVNDRTKKQIAEEYRIKMEKELNTICNQVLALLEDYLLPNASPDDSKVFFLKMQGDYYRYL
									AEVATDDARTEVVQKSLDAYTKATTAAENLPTTHPIRLGLALNFSVFFYEIQNDAAKACELAKSAFDSAI
									AELDQLQDDSYKDSTLIMQLLRDNLTLWASDQTAEGDVENDSHHHHHHV
DA29	IPSE/alpha-1	Smp_112110	CTAAGCGATCGCCATGGATTCATGCAAATATTGTCTACAATTGTACG	GTGAGTTTAAACGAATCGACAGTATGTCCTTCTCC	no	yes	13.34	CCD78463	MFLIAVLSYTLISQLGITTSDSCKYCLQLYDETYERGSYIEVYKSVGSLSPPWTPGSVCVPFVNDTKRERPYWYLFDNVNYTGRITGLGHGTCIDDFTKSGFKGISSIKRCIQTKDGKVECINQPKRRRTYCRF
DA27	Putative Major Egg antigen	Smp_049300.3	GGCTGCGATCGCCATGTCTGGTGGGAAACAACATA	TGATGTTTAAACGTGGTGGTGGTGGTGGTGAGTAATTGCATGTTGCTT	yes	no	40.35	CCD76213	MSGGKQHNAVSIPVNREQRSFERQRRDLLTGLEHGSGTHRGNLIGPYTEDWPSTVDSWINSSWRRWDEEM
									RRLRRGMFALLPLDTFTHGILENPFALMHQMDRHIQDIRERMGSMDVPSTGSVSDFLKDAYEVGEDGKVH
									FKVRFDAQGFAPQDINVTSSENRVTVHAKKETTTDGGKCSREFCRMVQLPKSIDDSQLKCRMTDDGVLML
									EAPVKVDQNQSLTLNESGQVAVRPKSDNQIKAVPASQALVAKGVHGLSYVDDGSGGKRLHVEVPVDPVYK
									PEDLCVNVDSNRVVVSGRHHKQKSGQYGKSSSFAEFSQSYAIPETVDPLSVSAQVVGNTLVLEAPLEKQH
									AITHHHHHHHV
DA26	Haemoglobinase	Smp_075800	CCTGGCGATCGCCATGGTATCCGATGAAACTGTTAGTGA	TGATGTTTAAACGTGGTGGTGGTGGTGGTGACCGCAAATTTTTATGATTGCT	yes	yes	47.07	CCD59168	MMLFSLFLISILHILLVKCQLDTNYEVSDETVSDNNKWAVLVAGSNGYFNYRHQADVCHAYHVLRSKGIK
									PEHIITMMYDDIAYNLMNPFPGKLFNDYNHKDWYKGVVIDYRGKKVNSKTFLKVLKGDKSAGGKVLKSGK
									NDDVFIYFTDHGAPGLIAFPDDELYAKEFMSTLKYLHSHKRYSKLVIYIEACESGSMFQRILPSNLSIYA
									TTAASPTESSYGTFCDDPTITTCLADLYSYDWIVDSQTHHLTQRTLDQQYKEVKRETNLSHVQRYGDTRM
									GKLHVSEFQGSRDKSSTENDEPPMKPRHSIASRDIPLHTLHRQIMMTNNAEDKSFLMQILGLKLKRRDLI
									EDTMKLIVKVMNNEEIPNTKATIDQTLDCTESVYEQFKSKCFTLQQAPEVGGHFSTLYNYCADGYTAETI
									NEAIIKICGHHHHHHV
DA25	Troponin T	Smp_179810	AGGAGCGATCGCCATGTCAGACGATGAACAGAG	CGAGGTTTAAACGTGGTGGTGGTGGTGGTGTTCAACAGGAACTTCAGTTCCA	yes	no	38.37	CCD59939	MSDDEQSEDGKSEAKIRMEMEAKRRKERAEEEWREYEEFRRGEREKEEEEIRQLRERRERRKMEREEEEK
									RLAELRQIEDQKRRAEEEERQRKKREEEQRKREERERKKKEWEERKNANRPNFVITKKEQGAQETEEEKK
									EEVTKSKEQLEAEKRAILEQRIQPLNISGFNADQLKNKAKELHDLICRLEGDIYDLSQRFTRQSYDMQEL
									AERARQINKGGKAKAITNAPDPLAAKFSGIPPMVVMYSQYERVKDPRSFKDRRTVFTGANYAEEYQRIAP
									SHMLVMTDEGFQIAGAAEGGGHSAASAPGTEVPVEHHHHHHV
DA23	triosephosphate isomerase	Smp_003990	GGCTGCGATCGCCATGTCTGGATCTCGCAAATTTT	GCGGGTTTAAACGTGGTGGTGGTGGTGGTGACGTTGTCTGGCTTTACATATC	yes	no	29.02	CCD74748	MSGSRKFFVGGNWKMNGSRDDNDKLLKLLSEAHFDDNTEVLIAPPSVFLHEIRKSLKKEIHVAAQNCYKV
									SKGAFTGEISPAMIKDIGCDWVILGHSERRNIFGESDELIAEKVQHALAEGLSVIACIGETLSERESNKT
									EEVCVRQLKAIANKIKSADEWKRVVVAYEPVWAIGTGKVATPQQAQEVHNFLRKWFKTNAPNGVDEKIRI
									IYGGSVTAANCKELAQQHDVDGFLVGGASLKPEFTEICKARQRHHHHHHV
DA22	Sm14 fatty acid-binding protein isoform T20	Smp_095360.4	AAGAGCGATCGCCATGTCTAGTTTCTTGGGAAAGT	GTCGGTTTAAACGTGGTGGTGGTGGTGGTGGGATAGTCGTTTATAATTGC	yes	no	11.91	XP_002580431	MSSFLGKWKLSESHNFDAVMSKLGVSWATRQIGNTVTPTVTFTMDGDKMTMLTESTFKNLSCTFKFGEEF
									DEKTSDGRNVKTVTVGDVTAIRNYKRLSHHHHHHV
DA20	ornithine-oxo-acid transaminase	Smp_000660	AGCTGCGATCGCCATGTTCGCTTTACGTTTGTACT	AACTGTTTAAACGTGGTGGTGGTGGTGGTGCGATCTACTCAATGAACTAATCAC	yes	no	48.45	CCD59947	MFALRLYSRKTLTRSISGWSDNLRKQTKLSDSIYSREDKYGAHNYHPLPVALSKGKGIYVWDVEGNCYMD
									FLSAYSAVNQGHCHPRIIEALKTQSETLTLTSRAFYNVCLGEFKEMAAKMFGYDKVLPMNSGVEAGETSI
									KLARKWGYKVKKIPDGQARVIFAEGNFWGRTLAACSSSTDPTCYSGFGPFMPGFVTVPYDDLNALEAELK
									NQNTCAFMVEPIQGEAGVRTPSDGYLKGVRKLCTKYNVLFIADEIQTGLGRTGKRLCVNHEDVRPDIVLL
									GKALSGGVLPVSAVLADDSVMLTIQPGEHGSTYGGNPLACKVAMAALKVLEEEHLAEHAQKLGEIFRHEL
									SRLPKSVVELYRGKGLLNAIVIRQGFNAWDVCLKLRDHGLLAKPTHDTIIRLAPPLVIKEDELHKATEII
									HKVISSLSRSHHHHHHV
DA19	ngng- dimethylarginine dimethylamino-hydrolase	Smp_052560	TCAGGCGATCGCCATGGCATTCCAATATGAATACG	GGTTGTTTAAACGTGGTGGTGGTGGTGGTGCATCACTTGTACATGTGTAAAAT	yes	no	16.95	XP_002576557	MAFQYEYAVVSQIPRSFEEFLMSPDANIPGKKGGKFDYEEACNEREKFVEALRQNGVDVLEMEADERHPE
									CVKVDDTAVIINGTALMCNPYRCHRQGEVNLIRHTLKKELGIKIVELNTENAQVEGSDVLFTGNFTHVQV
									MHHHHHHV
DA18	GST class mu; SM26/2 antigen	Smp_102070	AGGAGCGATCGCCATGGCTCCTAAACTGGGTTATT	AACTGTTTAAACGTGGTGGTGGTGGTGGTGTTTTGGAGGAGCATCTC	yes	no	23.47	CCD80234	MAPKLGYWKIKGLVQPTRLLLEYLGEAYEERLYDRNDGDVWRNEKFKLGLDFPNLPYYIDGDVKLTQSMA
									ILRYIADKHNMLGGCPKERAEISMLEGAILDIRYGVSRIAYNKEFETLKVDFLNQLPGMLKMFEDRLSHN
									TYLNGDKVTHPDFMLYDALDVNLPPIKNYLNSNRYIKWPLQGWSATFGGGDAPPKHHHHHHV
DA5	SmTAL-1; Sm22.6	Smp_045200	GTGCGCGATCGCCATGGCAACCGAGACGAAATTAAGTCAAAT	GTGCGTTTAAACGTGGTGGTGGTGGTGGTGTTGAGATGGTGTTCTCCATGCT	yes	no	23.5	CCD81561.1	MATETKLSQMEEFIRAFLEIDADSNEMIDKQELIKYCQKYRLDMKLIDPWIARFDTDKDN KISIEEFCRGFGLKVSEIRREKDELKKERDGKFPKLPPNIEIIAATMSKTKQYEICCQFK EYVDNTSRTGNDMREVANKMKSLLDNTYGRVWQVVLLTGSYWMNFSHEPFLSIQFKYNNY VCLAWRTPSQHHHHHHV
DA6	SmTAL-2; Sm21.7	Smp_086480	CTAAGCGATCGCCATGGATAGTCCAATGGAAAAAT	GACGGTTTAAACGTGGTGGTGGTGGTGGTGGTTACTTGGTGTACGCCAAGC	yes	no	22.62	CCD76401.1	MDSPMEKFIQTYLTLLRDGDETVETSKLSESCRKEKLDMKQVNEWIALFDVDKDQKITFE EFCRGLGLKQNEMRIERNHIKTVQSGREQSLPEGVSIIASTMPKPKQVEVTQLFKDIYNE VKKDPDMNKVVKTFKSELERRYGRVWQVNAVTHSYWASFSHEPFQSIQFQYDNKIILAWR TPSNHHHHHHV
n/a	SPO-1 (Sm16)	Smp_113760	AGGAGCGATCGCCATGGCAGAATATGAAAAAGAAGG	ATTAGTTTAAACAGACGATTCATATTCCATCA	no	no	9.28	XP_002581959.1	MAEYEKEGGLKSICNEIKRSFRKGRHHIYKVMDKYIRKEDLGMKMLDVAKILGRRIEKRMEYIAKKLDKMMEYESSV
n/a	GST-26kDa	Smp_102070	CAAAGCGATCGCCATGGAATATCTTGGCGAAGCATATGA	ATGCGTTTAAACTTTTGGAGGAGCATCTCCAC	no	yes	23.32	P35661	MEYLGERYEERLYDRNDGDVWRNEKFKLGLDFPNLPYYIDGDVKLTQSMAILRYIADKHNMLGGCPKERAEISMLEGAILDIRYGVSRIAYNKEFETLKVDFLNQLPGMLKMFEDRLSHNTYLNGDKVTHPDFMLYDALDVVLYMDPKCLDNFPKLISFKQRIENLPPIKNYLNSNRYIKWPLQGWSATFGGGDAPPKV
n/a	Tsp-1 (ECL-2)	Smp_095630	AGGAGCGATCGCCATGTATTTATACAGAGAGGAGATTAT	GTCGGTTTAAACGACCAATTTATCTTTCAACA	no	no	11.93	XP_002580456	MYLYREEIMKYVDDRMREGIEEYSMLRDQRENPVPFMDSIQRMLRCCGVNGYEDYRESIPIACCDHHVSTCLNALLSPEEVYKEGCKDKYKVMLKDKLVV
